# Supplementary material for: Assessing the Performance of BioEmu in Understanding Protein Dynamics
Source: Int J Mol Sci. 2026 Mar 23;27(6):2896. doi: 10.3390/ijms27062896 (PMC13026764; doi:10.3390/ijms27062896)
Supplement: Supplementary file 1 [file ijms-27-02896-s001.zip]

Archive with 1 entries (1 files):
- ijms-4145330-supplementary.pdf
